# Supplementary material for: RGD Peptide Modified Erythrocyte Membrane/Porous Nanoparticles Loading Mir-137 for NIR-Stimulated Theranostics of Glioblastomas
Source: Nanomaterials (Basel). 2022 Apr 26;12(9):1464. doi: 10.3390/nano12091464 (PMC9105018; doi:10.3390/nano12091464)
Supplement: Supplementary file 1 [file nanomaterials-12-01464-s001.zip]

Archive with 1 entries (1 files):
- nanomaterials-1663467-supplementary.pdf
